# Supplementary material for: Development of Calibration Models to Predict Mean Fibre Diameter in Llama (Lama glama) Fleeces with Near Infrared Spectroscopy
Source: Animals (Basel). 2021 Jul 4;11(7):1998. doi: 10.3390/ani11071998 (PMC8300122; doi:10.3390/ani11071998)
Supplement: Supplementary file 1 [file animals-11-01998-s001.zip]

Archive with 1 entries (1 files):
- animals-1258611-SI.xlsx
