# Supplementary material for: Development of Calibration Models to Predict Mean Fibre Diameter in Llama (Lama glama) Fleeces with Near Infrared Spectroscopy
Source: Animals (Basel). 2021 Jul 4;11(7):1998. doi: 10.3390/ani11071998 (PMC8300122; doi:10.3390/ani11071998)
Supplement: Supplementary file 1 [file animals-11-01998-s001.zip › animals-1258611-SI.xlsx]

## Sheet: Hoja1
	Table S1. Statistical variables of prediction models obtained for the prediction of variables determined in llama ﬁber samples.
	Model ID	Spectral Range	Spectral Pretreatments		Loadings	R² 1	SECV 2	SEV 3	RPD 4
			Multiplicative	Derivative
	1	Vis-NIR 4200 datapoints	none	0-0-1-1	5	0.53	2.372	2.672	1.58
	2		none	1-5-3-1	11	0.43	2.67	2.604	1.41
	3		none	2-5-3-1	7	0.41	2.786	3.165	1.35
	4		snvd	0-0-1-1	9	0.13	3.054	4.44	1.23
	5		snvd	1-5-3-1	10	0.23	2.725	2.889	1.38
	6		snvd	2-5-3-1	2	0.04	3.254	3.768	1.15
	7		wmsc	0-0-1-1	11	0.41	2.71	3.053	1.39
	8		wmsc	1-5-3-1	10	0.38	2.519	2.999	1.49
	9		wmsc	2-5-3-1	5	0.11	3.164	3.616	1.19
	10	NIR 2800 datapoints	none	0-0-1-1	5	0.59	2.236	2.547	1.68
	11		none	1-5-3-1	7	0.57	2.429	2.552	1.55
	12		none	2-5-3-1	3	0.31	2.815	2.77	1.33
	13		snvd	0-0-1-1	10	0.28	2.742	4.025	1.37
	14		snvd	1-5-3-1	8	0.39	2.476	2.48	1.52
	15		snvd	2-5-3-1	6	0.2	2.824	3.079	1.33
	16		wmsc	0-0-1-1	8	0.4	2.645	3.011	1.42
	17		wmsc	1-5-3-1	8	0.42	2.537	2.586	1.48
	18		wmsc	2-5-3-1	4	0.24	3.065	3.264	1.23
	19	Discrete 2300 datapoints	none	0-0-1-1	5	0.57	2.286	2.504	1.64
	20		none	1-5-3-1	8	0.55	2.465	2.522	1.52
	21		none	2-5-3-1	3	0.32	2.907	2.939	1.29
	22		snvd	0-0-1-1	9	0.17	3.113	3.88	1.21
	23		snvd	1-5-3-1	9	0.38	2.582	2.94	1.45
	24		snvd	2-5-3-1	6	0.2	2.865	3.119	1.31
	25		wmsc	0-0-1-1	14	0.41	2.773	3.008	1.35
	26		wmsc	1-5-3-1	8	0.47	2.432	3.365	1.54
	27		wmsc	2-5-3-1	5	0.31	2.927	3.042	1.28
	28	Vis-NIR 4200 datapoints	none	0-0-1-1	7	0.63	2.226	1.983	1.69
	29		none	1-5-3-1	5	0.67	1.965	2.235	1.91
	30		none	2-5-3-1	6	0.43	2.585	2.485	1.45
	31		snvd	0-0-1-1	12	0.36	3.004	3.343	1.25
	32		snvd	1-5-3-1	9	0.49	2.516	3.152	1.49
	33		snvd	2-5-3-1	4	0.18	3.069	3.458	1.22
	34		wmsc	0-0-1-1	12	0.52	2.536	2.884	1.48
	35		wmsc	1-5-3-1	8	0.49	2.567	2.943	1.46
	36		wmsc	2-5-3-1	6	0.46	2.605	3.258	1.44
	37	NIR 2800 datapoints	none	0-0-1-1	8	0.68	2.088	2.067	1.8
	38		none	1-5-3-1	7	0.66	2.246	2.182	1.67
	39		none	2-5-3-1	6	0.57	2.331	2.666	1.61
	40		snvd	0-0-1-1	10	0.5	2.602	2.88	1.44
	41		snvd	1-5-3-1	9	0.52	2.428	2.623	1.55
	42		snvd	2-5-3-1	6	0.43	2.549	2.758	1.47
	43		wmsc	0-0-1-1	9	0.59	2.458	3.144	1.53
	44		wmsc	1-5-3-1	8	0.62	2.27	2.531	1.65
	45		wmsc	2-5-3-1	6	0.54	2.425	2.867	1.55
	46	Discrete 2300 datapoints	none	0-0-1-1	7	0.64	2.21	2.007	1.7
	47		none	1-5-3-1	6	0.67	2.23	2.288	1.68
	48		none	2-5-3-1	7	0.58	2.295	2.823	1.64
	49		snvd	0-0-1-1	11	0.51	2.34	2.805	1.6
	50		snvd	1-5-3-1	7	0.5	2.389	3.115	1.57
	51		snvd	2-5-3-1	6	0.47	2.453	2.943	1.53
	52		wmsc	0-0-1-1	10	0.54	2.477	2.693	1.52
	53		wmsc	1-5-3-1	9	0.6	2.331	2.688	1.61
	54		wmsc	2-5-3-1	6	0.53	2.436	2.943	1.54
	1 R²: coefficient of determination in cross validation. 2 SECV: standard error of cross validation (µm). 3 SEV: standard error of validation (µm). 4 RPD: residual predictive value (sd/SECV).
